# Supplementary material for: 5-({[(E)-Benzyl­idene­amino]­oxy}meth­yl)-1,3,4-thia­diazol-2-amine
Source: Acta Crystallogr Sect E Struct Rep Online. 2012 Feb 17;68(Pt 3):o769. doi: 10.1107/S1600536812003893 (PMC3295532; doi:10.1107/S1600536812003893)
Supplement: Supplementary file 2 [file e-68-0o769-Isup2.hkl]

# 
# h,k,l, Fc-squared, Fo-squared, sigma(Fo-squared) and status flag 
# 
data_I
_shelx_title ' T in P2(1)/c' 
_shelx_refln_list_code          4 
_shelx_F_calc_maximum      117.27 
_exptl_crystal_F_000       488.00 
_reflns_d_resolution_high  0.8413 
 
loop_ 
 _symmetry_equiv_pos_as_xyz 
 'x, y, z' 
 '-x, y+1/2, -z+1/2' 
 '-x, -y, -z' 
 'x, -y-1/2, z-1/2' 
 
_cell_length_a    14.5036 
_cell_length_b     9.2724 
_cell_length_c     8.3612 
_cell_angle_alpha  90.000 
_cell_angle_beta  106.753 
_cell_angle_gamma  90.000 
 
_shelx_F_squared_multiplier     1.000 
 
loop_ 
 _refln_index_h 
 _refln_index_k 
 _refln_index_l 
 _refln_F_squared_calc 
 _refln_F_squared_meas 
 _refln_F_squared_sigma 
 _refln_observed_status 
   1   0   0      435.56      220.86      9.84 o 
   2   0   0      315.74      318.01      9.08 o 
   3   0   0      336.18      298.72      8.69 o 
   4   0   0     4635.33     4653.18    130.16 o 
   5   0   0     2996.53     3008.33    132.72 o 
   6   0   0       20.56       10.35      0.58 o 
   7   0   0      252.56      241.45      6.90 o 
   8   0   0      269.63      230.01      6.65 o 
   9   0   0      187.18      176.99      5.80 o 
  10   0   0      760.40      743.41     20.80 o 
  11   0   0      910.74      918.96     25.74 o 
  12   0   0       40.33       40.59      1.58 o 
  13   0   0      100.96       84.43      3.83 o 
  14   0   0      372.28      358.17     13.54 o 
  15   0   0      709.85      688.76     25.42 o 
  16   0   0       71.58       63.10      3.19 o 
   1   1   0        0.41        1.28      0.64 o 
   2   1   0     1551.77     1495.09     31.06 o 
   3   1   0     6338.68     6006.52    119.69 o 
   4   1   0     3117.36     2978.30     58.64 o 
   5   1   0      787.61      842.14     26.33 o 
   6   1   0      252.21      284.59      5.72 o 
   7   1   0      783.58      768.58     15.16 o 
   8   1   0      164.59      138.03      2.82 o 
   9   1   0       13.85       13.14      0.93 o 
  10   1   0      113.54      108.71      2.39 o 
  11   1   0       31.11       28.49      0.90 o 
  12   1   0     1247.98     1162.53     24.70 o 
  13   1   0      282.34      287.09      7.77 o 
  14   1   0        3.18        1.34      0.54 o 
  15   1   0       20.09       20.77      1.28 o 
  16   1   0        4.57        2.50      0.63 o 
   0   2   0      896.88      777.91     55.25 o 
   1   2   0       57.87       52.89      3.40 o 
   2   2   0      212.36      206.42      4.65 o 
   3   2   0     1888.76     1945.37     38.51 o 
   4   2   0     2908.72     2925.77     91.41 o 
   5   2   0     2239.45     2278.23     54.22 o 
   6   2   0      922.57      916.35     18.05 o 
   7   2   0      270.74      247.91      5.02 o 
   8   2   0     1300.02     1313.68     25.83 o 
   9   2   0      256.96      266.32      5.41 o 
  10   2   0       27.58       36.16      0.99 o 
  11   2   0        2.54        3.74      1.36 o 
  12   2   0      706.95      686.71     15.24 o 
  13   2   0      226.31      214.75      4.97 o 
  14   2   0      138.51      153.36      4.47 o 
  15   2   0        7.22        3.84      0.72 o 
  16   2   0        6.64        7.65      0.85 o 
   1   3   0     2096.34     1750.53    217.15 o 
   2   3   0     1902.42     1730.58     76.77 o 
   3   3   0       23.92        5.24      1.41 o 
   4   3   0        7.49        9.46      0.42 o 
   6   3   0     1405.23     1390.91     28.08 o 
   7   3   0       52.93       68.75      1.57 o 
   8   3   0       73.57       65.81      1.53 o 
   9   3   0      300.89      283.28      6.70 o 
  10   3   0        0.30        2.18      0.82 o 
  11   3   0      144.97      147.41      3.60 o 
  12   3   0      577.12      566.93     16.55 o 
  13   3   0      428.43      415.20      9.50 o 
  14   3   0      125.38      129.15      3.88 o 
  15   3   0        2.67        2.31      1.28 o 
   0   4   0     2856.65     2803.31    124.42 o 
   1   4   0        5.18        3.44      0.26 o 
   2   4   0       34.75       43.00      6.45 o 
   3   4   0      237.72      254.38      7.30 o 
   4   4   0       69.66       60.02      2.07 o 
   5   4   0      143.62      166.60      3.48 o 
   6   4   0       23.35       28.75      0.84 o 
   7   4   0       29.19       25.48      0.81 o 
   8   4   0       29.02       33.86      0.97 o 
   9   4   0      138.83      135.21      4.31 o 
  10   4   0       60.31       50.55      2.40 o 
  11   4   0      981.66      958.74     22.64 o 
  12   4   0      262.35      238.87      6.71 o 
  13   4   0       24.17       18.96      0.97 o 
  14   4   0      315.47      286.33      6.76 o 
  15   4   0      254.84      260.01      7.23 o 
   1   5   0      175.77      154.41      3.83 o 
   2   5   0      818.68      895.20     21.09 o 
   3   5   0      339.86      411.18     23.80 o 
   4   5   0      310.68      330.99     18.60 o 
   5   5   0       24.04       18.05      0.76 o 
   6   5   0      122.77      123.53      3.02 o 
   7   5   0       67.85       50.71      1.36 o 
   8   5   0        9.01       11.10      0.61 o 
   9   5   0      275.40      265.79      5.32 o 
  10   5   0        1.45        0.88      0.50 o 
  11   5   0        1.91        3.66      6.96 o 
  12   5   0       81.93       69.93      2.02 o 
  13   5   0       60.22       57.14      2.12 o 
  14   5   0       64.31       64.78      3.07 o 
   0   6   0      466.57      522.19     23.38 o 
   1   6   0      770.25      721.18     18.21 o 
   2   6   0       52.64       58.35      1.96 o 
   3   6   0     1652.35     1736.19     45.47 o 
   4   6   0      247.68      227.73     11.38 o 
   5   6   0      498.56      510.25     16.74 o 
   6   6   0      704.09      721.61     27.62 o 
   7   6   0      775.76      740.18     14.27 o 
   8   6   0      422.49      419.76      8.36 o 
   9   6   0        1.59        2.86      0.59 o 
  10   6   0       40.15       44.53      1.48 o 
  11   6   0      516.38      490.95     18.81 o 
  12   6   0      358.13      360.86     12.08 o 
  13   6   0      145.66      135.18      3.52 o 
   1   7   0      420.38      401.20     11.63 o 
   2   7   0     1276.19     1277.78     43.75 o 
   3   7   0       33.60       39.36      1.65 o 
   4   7   0       59.52       53.49      1.96 o 
   5   7   0      269.10      280.75      5.72 o 
   6   7   0      424.67      424.90      8.67 o 
   7   7   0      271.48      276.17      7.83 o 
   8   7   0       23.59       19.35      0.87 o 
   9   7   0      283.30      286.02      6.72 o 
  10   7   0        2.28        1.72      0.57 o 
  11   7   0        4.37        4.39      1.31 o 
  12   7   0       10.53       11.82      1.27 o 
   0   8   0      280.37      262.75     12.26 o 
   1   8   0      714.01      693.01     20.94 o 
   2   8   0      247.28      246.19      7.51 o 
   3   8   0      133.63      114.94      3.02 o 
   4   8   0        9.17        8.87      0.67 o 
   5   8   0        2.83        2.73      0.65 o 
   6   8   0       36.27       43.00      1.95 o 
   7   8   0      565.79      556.11     11.32 o 
   8   8   0        5.78        4.11      0.76 o 
   9   8   0       78.13       71.04      2.11 o 
  10   8   0        9.55        8.44      0.77 o 
  11   8   0       90.69       94.19      2.67 o 
   1   9   0      380.14      363.22     22.31 o 
   2   9   0      389.38      389.02     12.69 o 
   3   9   0      869.92      862.23     20.62 o 
   4   9   0       67.14       68.21      3.12 o 
   5   9   0      280.73      310.83      7.78 o 
   6   9   0      144.63      152.70      3.45 o 
   7   9   0      203.58      199.22      4.93 o 
   8   9   0      173.83      180.07      4.54 o 
   9   9   0       97.77      102.97      2.89 o 
   0  10   0      193.21      177.81      8.81 o 
   1  10   0      146.05      137.11      5.01 o 
   2  10   0       49.34       45.01      3.56 o 
   3  10   0      139.45       78.17      3.61 o 
   4  10   0        1.21        1.44      0.60 o 
   5  10   0        8.16        5.75      0.69 o 
   6  10   0        4.30        3.16      0.57 o 
   1  11   0       74.86       86.30      3.96 o 
 -16   1   1      150.05      167.83      4.92 o 
 -15   1   1      803.87      803.59     20.86 o 
 -14   1   1       77.41       81.95      2.62 o 
 -13   1   1       66.79       53.86      1.90 o 
 -12   1   1      185.67      179.42      4.29 o 
  -9   1   1        3.32        5.36      0.64 o 
  -8   1   1      539.24      539.18     16.85 o 
  -7   1   1      131.95      124.85      4.02 o 
  -6   1   1      164.31      171.17      4.17 o 
  -5   1   1     1070.50      978.04     86.67 o 
  -4   1   1      970.23      864.59     22.84 o 
  -3   1   1      566.04      513.59     11.27 o 
  -2   1   1     5289.16     4982.46    100.86 o 
  -1   1   1     1734.90     1723.42     40.78 o 
   0   1   1     3987.82     3667.29     83.11 o 
   1   1   1       10.75        7.54      0.78 o 
   2   1   1     9578.10     8980.84    180.20 o 
   3   1   1     8393.16     8004.07    161.29 o 
   4   1   1     2924.37     2980.86     58.68 o 
   5   1   1      156.34      162.55     15.82 o 
   6   1   1       19.50       31.16      0.94 o 
   7   1   1     3907.49     3878.59     76.71 o 
   8   1   1      690.48      650.26     20.03 o 
   9   1   1       20.51       15.07      0.66 o 
  10   1   1      359.21      349.40      7.09 o 
  11   1   1      111.10      114.36      2.53 o 
  12   1   1        5.31        3.45      0.41 o 
  13   1   1        1.27        0.00      0.44 o 
  14   1   1      481.40      433.40     11.52 o 
  15   1   1      392.25      411.76     11.02 o 
 -16   2   1       19.43       19.39      1.31 o 
 -15   2   1        0.21        0.29      0.58 o 
 -14   2   1      126.37      116.80      3.57 o 
 -13   2   1     1146.73     1104.31     28.36 o 
 -12   2   1      429.97      424.21      9.65 o 
 -11   2   1        6.04        0.27      0.30 o 
  -9   2   1      424.02      438.74     22.45 o 
  -8   2   1       19.13       12.61      0.58 o 
  -7   2   1       52.35       47.60      1.49 o 
  -6   2   1       60.67       32.04      1.01 o 
  -5   2   1     2199.08     2162.22     77.75 o 
  -4   2   1      155.71      166.85      3.26 o 
  -3   2   1     1987.97     1904.21     37.49 o 
  -2   2   1      619.68      610.12     14.83 o 
  -1   2   1     6090.73     5823.53    191.48 o 
   0   2   1     8775.85     7910.58    290.63 o 
   1   2   1     2394.72     2492.01     58.77 o 
   2   2   1     4943.04     4745.87    137.89 o 
   3   2   1      605.25      664.55     13.12 o 
   4   2   1      365.73      306.12      9.71 o 
   5   2   1     1539.37     1338.00     26.43 o 
   6   2   1     4687.14     4740.58     93.30 o 
   7   2   1      513.78      522.21     10.15 o 
   8   2   1       85.55       87.39      2.68 o 
   9   2   1        3.36        3.65      0.40 o 
  10   2   1       56.32       47.19      1.23 o 
  11   2   1      157.26      153.54      3.30 o 
  12   2   1      622.45      549.39     12.11 o 
  13   2   1        0.17        1.22      0.46 o 
  14   2   1       29.35       28.24      1.45 o 
  15   2   1      146.69      147.73      4.38 o 
 -16   3   1      115.72      107.30      3.43 o 
 -15   3   1      176.95      175.13      5.06 o 
 -14   3   1        1.72        2.14      0.64 o 
 -13   3   1      327.83      306.75      7.17 o 
 -12   3   1      581.84      597.01     15.78 o 
 -11   3   1        4.06        3.17      0.53 o 
  -9   3   1        1.52        1.32      0.36 o 
  -8   3   1       64.14      110.74      7.54 o 
  -7   3   1       13.66       12.12      0.52 o 
  -5   3   1      213.56      216.84      6.40 o 
  -4   3   1      363.50      353.34      7.89 o 
  -3   3   1        2.21        3.25      0.51 o 
  -2   3   1     1981.35     1914.26     65.34 o 
  -1   3   1     1883.08     1973.83     43.69 o 
   0   3   1     7528.31     7253.34    147.66 o 
   1   3   1     4569.04     4704.52    131.21 o 
   3   3   1       40.19       21.32      1.29 o 
   4   3   1       29.56       53.82      1.26 o 
   5   3   1       35.77       42.40      1.05 o 
   6   3   1     1732.59     1816.29     36.10 o 
   7   3   1       70.12       82.65      1.86 o 
   8   3   1      445.67      428.98      8.45 o 
   9   3   1        9.74        8.68      0.77 o 
  10   3   1      796.78      787.58     15.50 o 
  11   3   1      544.08      498.93     10.79 o 
  12   3   1      101.24      100.14      2.65 o 
  13   3   1       17.73       15.26      0.88 o 
  14   3   1       13.83       12.53      1.16 o 
  15   3   1       15.20       13.46      2.09 o 
 -15   4   1      238.74      223.66      6.32 o 
 -14   4   1      151.05      150.53      4.43 o 
 -13   4   1       67.31       58.25      1.78 o 
 -12   4   1       18.32       18.98      0.98 o 
 -11   4   1      103.38      110.76      4.30 o 
 -10   4   1      329.46      314.93     13.26 o 
  -8   4   1      739.05      769.55     21.77 o 
  -6   4   1       20.01       18.07      1.14 o 
  -5   4   1     1572.53     1668.56     39.48 o 
  -4   4   1      122.27      132.79      4.85 o 
  -3   4   1      337.54      380.97     10.37 o 
  -2   4   1     1936.40     1893.49     59.27 o 
  -1   4   1     1481.76     1426.92     28.21 o 
   0   4   1       34.04       19.93      0.63 o 
   1   4   1      925.43      857.59     20.26 o 
   2   4   1      730.59      724.72     17.16 o 
   3   4   1      382.91      436.84     13.94 o 
   4   4   1        1.37        3.56      0.28 o 
   5   4   1      326.69      377.01      7.63 o 
   6   4   1       52.68       41.46      1.07 o 
   7   4   1      160.35      152.58      3.26 o 
   8   4   1       21.26       20.38      0.75 o 
   9   4   1     1030.38     1023.88     20.20 o 
  10   4   1      106.09      116.60      2.62 o 
  11   4   1       28.39       30.77      1.19 o 
  12   4   1       66.65       51.42      2.80 o 
  13   4   1      415.97      391.36     12.29 o 
  14   4   1      670.68      667.18     15.07 o 
 -15   5   1       11.53       11.67      1.04 o 
 -14   5   1      138.64      144.07      3.73 o 
 -13   5   1       93.07       96.66      3.07 o 
 -12   5   1      887.09      897.96     20.17 o 
 -11   5   1     1436.11     1416.49     41.50 o 
 -10   5   1      200.85      207.01      4.95 o 
  -9   5   1      335.58      307.47     13.40 o 
  -6   5   1     1873.27     2000.87     63.85 o 
  -5   5   1       83.04       62.93      1.78 o 
  -4   5   1      928.05      835.45     34.39 o 
  -3   5   1       31.20       40.74      1.24 o 
  -1   5   1      164.98      156.69      4.34 o 
   0   5   1      779.92      827.15     21.00 o 
   1   5   1      142.54      141.37      3.59 o 
   2   5   1     1366.58     1438.90     34.10 o 
   3   5   1     1572.41     1607.79     37.17 o 
   4   5   1     1629.46     1581.58     42.51 o 
   5   5   1      150.78      150.27      3.13 o 
   6   5   1      233.97      223.61      4.67 o 
   7   5   1       22.27       17.73      0.72 o 
   8   5   1      392.05      377.22      7.60 o 
   9   5   1       20.70       21.61      0.85 o 
  10   5   1      473.05      487.32     11.06 o 
  11   5   1       86.71       84.39      2.33 o 
  12   5   1      207.00      220.41      7.04 o 
  13   5   1      104.05      106.99      2.90 o 
  14   5   1      100.50      117.66      3.17 o 
 -14   6   1       32.42       28.70      1.26 o 
 -13   6   1       28.16       27.89      1.23 o 
 -12   6   1      110.07      109.94      4.28 o 
 -11   6   1        3.95        3.70      0.55 o 
 -10   6   1        2.37        2.84      0.48 o 
  -9   6   1      222.65      209.36      4.86 o 
  -8   6   1      131.00      116.36      2.57 o 
  -7   6   1        5.18        2.87      0.46 o 
  -6   6   1       35.19       20.69      1.41 o 
  -5   6   1       42.66       20.85      2.88 o 
  -4   6   1        0.37        0.03      0.29 o 
  -3   6   1        1.25        9.54      1.91 o 
  -2   6   1      196.17      185.80      4.26 o 
  -1   6   1      332.40      361.42      7.32 o 
   0   6   1      404.87      421.49     12.84 o 
   1   6   1     1205.51     1266.15     35.78 o 
   2   6   1      162.16      179.31      4.38 o 
   3   6   1      733.53      696.37     15.84 o 
   4   6   1       29.48       34.32      2.00 o 
   5   6   1        1.65        3.62      0.43 o 
   6   6   1      281.17      299.75      6.17 o 
   7   6   1      316.90      309.89      6.39 o 
   8   6   1        0.03        0.00      0.35 o 
   9   6   1       61.59       64.63      1.68 o 
  10   6   1       48.09       45.21      1.51 o 
  11   6   1      113.28      103.57      2.80 o 
  12   6   1      207.28      195.03      6.21 o 
  13   6   1        3.49        2.15      1.05 o 
 -13   7   1       24.02       22.49      1.14 o 
 -12   7   1      513.63      519.60     11.93 o 
 -11   7   1       23.72       21.00      1.01 o 
 -10   7   1      240.83      234.87      5.66 o 
  -9   7   1       43.70       44.45      1.49 o 
  -8   7   1      371.38      364.22     10.25 o 
  -7   7   1      308.76      304.52      6.31 o 
  -6   7   1       99.50      104.37      2.43 o 
  -5   7   1      160.78      133.04      3.51 o 
  -4   7   1     1014.51     1031.51     40.52 o 
  -3   7   1      755.60      779.23     41.66 o 
  -2   7   1        3.42        0.31      0.88 o 
  -1   7   1      541.76      497.07     32.21 o 
   0   7   1      252.36      211.10     13.35 o 
   1   7   1      352.17      390.48     20.28 o 
   2   7   1       59.38       46.17      1.50 o 
   3   7   1      666.15      669.56     16.01 o 
   4   7   1       66.41       53.66      1.67 o 
   5   7   1        2.76        1.85      0.62 o 
   6   7   1      162.55      158.48      3.89 o 
   7   7   1        6.64        8.61      0.65 o 
   8   7   1      374.36      393.90      8.10 o 
   9   7   1        9.13        8.30      0.70 o 
  10   7   1      135.91      142.73      4.20 o 
  11   7   1       13.39       16.22      2.17 o 
  12   7   1       51.96       55.64      2.12 o 
 -11   8   1        4.59        4.40      0.66 o 
 -10   8   1      258.07      273.78      6.56 o 
  -9   8   1      234.16      232.44      5.63 o 
  -8   8   1      142.26      148.27      3.76 o 
  -7   8   1      119.27      117.01      2.66 o 
  -6   8   1      169.52      179.73      4.73 o 
  -5   8   1       66.01       61.95      1.95 o 
  -4   8   1       42.32       40.63      1.41 o 
  -3   8   1       76.29       65.31      3.82 o 
  -2   8   1      132.22      134.66      3.74 o 
  -1   8   1      268.72      281.34     14.81 o 
   0   8   1      607.06      591.84     18.95 o 
   1   8   1      425.08      388.75     15.14 o 
   2   8   1      321.71      310.11      7.71 o 
   3   8   1      240.81      246.67      6.22 o 
   4   8   1      549.42      500.56     11.47 o 
   5   8   1      369.69      352.75      7.30 o 
   6   8   1      450.84      429.87      8.85 o 
   7   8   1        0.34        0.00      0.41 o 
   8   8   1       35.22       38.67      1.64 o 
   9   8   1     1042.14     1051.86     23.60 o 
  10   8   1        9.43       14.24      0.91 o 
  -9   9   1      173.05      171.08      4.34 o 
  -8   9   1        0.80        3.67      1.05 o 
  -7   9   1        2.32        4.05      0.94 o 
  -6   9   1      185.29      198.34      4.33 o 
  -5   9   1        0.03        0.41      0.48 o 
  -4   9   1      311.75      283.08      7.08 o 
  -3   9   1        6.21        7.81      0.69 o 
  -2   9   1        1.61        2.78      0.74 o 
   0   9   1       88.58       71.68      2.65 o 
   1   9   1        1.66        1.31      0.67 o 
   2   9   1       33.44       39.45      3.46 o 
   3   9   1       13.91       10.59      1.29 o 
   4   9   1       15.94       15.90      1.12 o 
   5   9   1      100.58       82.04      2.06 o 
   6   9   1       26.72       28.66      1.45 o 
   7   9   1       14.70       13.86      1.46 o 
   8   9   1       36.51       40.77      1.48 o 
  -7  10   1        3.66        2.87      0.72 o 
  -6  10   1      142.70      148.66      3.85 o 
  -5  10   1       55.06       58.24      1.99 o 
  -4  10   1        4.55        5.16      0.98 o 
  -3  10   1      683.30      726.27     23.21 o 
  -2  10   1        1.70        1.25      1.28 o 
  -1  10   1      133.43      123.08      4.04 o 
   0  10   1       25.76       27.59      1.78 o 
   1  10   1       14.16       13.03      2.68 o 
   2  10   1      158.06       98.87     12.13 o 
   3  10   1      112.92      107.94      4.15 o 
   4  10   1      170.59      182.82      4.87 o 
   5  10   1      454.09      487.37     10.05 o 
   6  10   1       27.70       32.97      1.30 o 
 -17   0   2       28.16       40.88      2.55 o 
 -16   0   2      267.08      228.01      9.07 o 
 -15   0   2      418.91      397.90     15.07 o 
 -14   0   2      134.41      118.67      5.11 o 
 -13   0   2     1173.46     1216.05     44.07 o 
 -12   0   2       20.35       19.03      1.66 o 
 -11   0   2     1377.37     1483.15     53.52 o 
 -10   0   2     1870.65     1990.14     55.56 o 
  -9   0   2      260.87      237.47      6.84 o 
  -8   0   2     3729.46     3799.53    106.60 o 
  -7   0   2     5659.96     5934.02    166.25 o 
  -6   0   2       73.88       63.66      1.98 o 
  -5   0   2     1091.26     1114.19     31.29 o 
  -4   0   2       54.42       46.76      1.56 o 
  -3   0   2        0.54        3.78      0.27 o 
  -2   0   2      133.18      177.34      4.97 o 
  -1   0   2    13752.57    12354.57    569.90 o 
   1   0   2     6198.29     5693.99    207.44 o 
   2   0   2     1945.06     1937.69     55.09 o 
   3   0   2     1153.90     1031.47     29.99 o 
   4   0   2     1201.23     1175.17     33.66 o 
   6   0   2      564.56      596.00     16.72 o 
   7   0   2     1070.99     1097.62     30.59 o 
   8   0   2      850.30      925.15     30.25 o 
   9   0   2      744.85      697.85     35.05 o 
  10   0   2      164.52      174.03      5.21 o 
  11   0   2      111.50      119.14      7.66 o 
  12   0   2      186.51      166.95      5.09 o 
  13   0   2       94.90       82.74      2.87 o 
  14   0   2      126.27      131.82      5.62 o 
  15   0   2       54.90       72.94      3.58 o 
 -17   1   2        1.79        3.16      0.72 o 
 -16   1   2        2.29        2.17      0.72 o 
 -15   1   2      152.83      144.84      4.29 o 
 -14   1   2       17.89       15.05      3.51 o 
 -13   1   2     1394.46     1367.17     34.96 o 
 -12   1   2      510.28      512.86     13.37 o 
 -11   1   2       79.94       90.43      4.37 o 
 -10   1   2      899.17      913.03     20.18 o 
  -9   1   2      553.52      520.53     11.61 o 
  -8   1   2      107.26      113.84      2.60 o 
  -7   1   2      112.79      132.76      3.10 o 
  -6   1   2       33.05       58.62      1.46 o 
  -5   1   2      317.58      301.62      6.72 o 
  -4   1   2     1237.80     1264.83     25.02 o 
  -3   1   2       31.99       25.92      0.73 o 
  -2   1   2       18.35       22.74      0.57 o 
  -1   1   2     6113.03     5782.20    139.68 o 
   0   1   2     2288.92     2237.86     53.25 o 
   1   1   2     3022.10     2934.13     64.32 o 
   2   1   2     4557.57     4452.98     99.49 o 
   3   1   2     1395.82     1336.29     26.35 o 
   4   1   2       99.46      104.41      2.18 o 
   5   1   2     2826.72     2637.08    164.10 o 
   6   1   2       90.53       88.43      1.86 o 
   7   1   2        3.17        3.22      0.62 o 
   8   1   2        1.05        1.09      0.44 o 
   9   1   2      131.65      136.40      2.84 o 
  10   1   2      128.80      133.56      3.24 o 
  11   1   2       52.79       52.92      1.37 o 
  12   1   2      269.12      244.73      5.01 o 
  13   1   2        0.48        1.35      0.47 o 
  14   1   2        2.41        2.19      0.64 o 
  15   1   2        0.62        0.00      0.63 o 
 -16   2   2       55.41       55.19      2.08 o 
 -15   2   2      232.33      243.35      6.77 o 
 -14   2   2      687.11      678.62     17.70 o 
 -13   2   2       47.63       46.59      2.75 o 
 -12   2   2      276.48      279.45      6.24 o 
 -11   2   2      133.61      124.93      2.98 o 
 -10   2   2        0.11        0.64      0.51 o 
  -9   2   2      214.69      234.14      5.37 o 
  -8   2   2      107.31      120.01      3.34 o 
  -7   2   2        1.88       11.63      1.79 o 
  -6   2   2        4.28        2.18      0.41 o 
  -5   2   2      161.45      158.69      3.22 o 
  -4   2   2     1724.96     1775.52     35.10 o 
  -3   2   2       65.01       69.58      1.46 o 
  -2   2   2     4424.62     4587.21    107.88 o 
  -1   2   2      142.86      151.24      3.68 o 
   0   2   2      738.79      808.91     22.58 o 
   1   2   2       44.15       35.00      1.92 o 
   2   2   2      404.88      400.49      8.85 o 
   4   2   2       38.44       36.49      2.79 o 
   5   2   2     1076.84     1114.69     21.93 o 
   6   2   2     1759.52     1756.81     33.91 o 
   7   2   2       10.07        5.98      0.40 o 
   8   2   2        1.76        2.89      0.35 o 
   9   2   2       61.76       59.40      1.70 o 
  10   2   2       54.22       56.32      1.42 o 
  11   2   2      213.76      190.32      5.58 o 
  12   2   2       19.49       10.86      1.11 o 
  13   2   2      183.78      182.72      4.47 o 
  14   2   2        9.46       15.37      0.91 o 
 -16   3   2      118.54      124.91      3.84 o 
 -15   3   2        3.19        3.56      0.67 o 
 -14   3   2       16.48       14.41      1.04 o 
 -13   3   2      386.43      363.70      9.71 o 
 -12   3   2      100.67       95.71      2.51 o 
 -11   3   2       72.10       77.31      2.08 o 
 -10   3   2      340.44      324.93      7.44 o 
  -9   3   2      979.53      978.06     21.65 o 
  -8   3   2      335.76      373.85      8.04 o 
  -7   3   2     2294.16     2370.02     52.58 o 
  -6   3   2      956.75      924.32     18.16 o 
  -5   3   2     3077.17     3105.31     61.15 o 
  -4   3   2      521.15      544.17     15.48 o 
  -3   3   2      182.86      164.06      4.00 o 
  -2   3   2     6365.45     6160.98    180.48 o 
  -1   3   2      412.73      431.10     11.75 o 
   0   3   2       11.09       16.71      1.17 o 
   1   3   2     1113.80     1091.78     25.82 o 
   2   3   2      336.15      304.84      9.75 o 
   3   3   2       23.08       29.09      1.02 o 
   4   3   2      103.91      104.76      2.26 o 
   5   3   2     2322.69     2374.73     47.10 o 
   6   3   2     1497.56     1549.03     29.92 o 
   7   3   2       32.29       44.07      1.85 o 
   8   3   2      124.01      123.01      2.64 o 
   9   3   2     1229.33     1246.35     24.16 o 
  10   3   2      945.76      976.42     19.37 o 
  11   3   2       56.24       50.32      1.36 o 
  12   3   2      239.52      227.18      5.24 o 
  13   3   2      159.18      175.57      4.33 o 
  14   3   2      106.28      102.79      4.10 o 
 -16   4   2       22.79       25.89      1.45 o 
 -15   4   2      139.49      141.68      4.25 o 
 -14   4   2       61.95       68.71      2.39 o 
 -13   4   2       10.35       14.04      0.88 o 
 -12   4   2       14.33       12.73      0.85 o 
 -11   4   2      262.63      261.24      6.09 o 
 -10   4   2       95.00       98.93      2.56 o 
  -9   4   2       54.21       48.19      2.11 o 
  -8   4   2      873.04      865.70     22.11 o 
  -7   4   2      480.70      500.56      9.97 o 
  -6   4   2       65.29       79.05      1.77 o 
  -5   4   2       33.37       24.16      0.72 o 
  -4   4   2       58.34       56.30      2.06 o 
  -3   4   2     1493.73     1548.77     60.10 o 
  -2   4   2        1.07        0.58      0.20 o 
  -1   4   2      277.19      249.29      7.15 o 
   0   4   2      153.51      150.10      3.12 o 
   1   4   2       89.84       83.51      2.18 o 
   2   4   2       56.90       70.73      1.88 o 
   3   4   2     1162.81     1138.06     26.80 o 
   4   4   2      657.85      651.58     18.51 o 
   5   4   2       24.04       36.30      0.98 o 
   6   4   2       70.40       62.33      1.51 o 
   7   4   2     1532.53     1533.03     30.09 o 
   8   4   2      210.67      222.24      4.60 o 
   9   4   2      204.79      218.31      4.50 o 
  10   4   2      150.22      144.01      4.08 o 
  11   4   2        4.42        2.65      0.48 o 
  12   4   2      261.26      241.14      5.50 o 
  13   4   2        7.89        5.65      0.62 o 
  14   4   2        3.45        4.79      0.76 o 
 -15   5   2       14.09       16.29      1.17 o 
 -14   5   2       15.03       18.84      1.17 o 
 -13   5   2      127.75      126.97      3.29 o 
 -12   5   2      220.44      229.32      5.49 o 
 -11   5   2        1.61        1.75      0.49 o 
 -10   5   2       21.98       27.61      1.10 o 
  -9   5   2       17.86       23.05      0.95 o 
  -8   5   2      113.51      119.61      4.57 o 
  -7   5   2      550.16      568.56     10.89 o 
  -6   5   2      234.68      248.66      7.09 o 
  -5   5   2       55.54       59.60      1.43 o 
  -4   5   2       16.59       19.90      1.29 o 
  -3   5   2       10.08       11.09      1.41 o 
  -2   5   2     1145.65     1179.06     32.89 o 
  -1   5   2     4448.48     4583.44    108.21 o 
   0   5   2     1133.85     1250.10     29.91 o 
   1   5   2       55.31       70.65      1.96 o 
   2   5   2      116.45      115.57      2.97 o 
   3   5   2      496.24      545.87     12.45 o 
   4   5   2        3.12        0.89      0.50 o 
   5   5   2       92.34       92.77      2.35 o 
   6   5   2      392.70      381.19      7.73 o 
   7   5   2      104.38      105.71      2.38 o 
   8   5   2       35.44       26.98      1.10 o 
   9   5   2      138.30      125.85      3.61 o 
  10   5   2      369.69      388.03      7.96 o 
  11   5   2        7.28        7.63      0.67 o 
  12   5   2       14.55       18.65      1.71 o 
  13   5   2      106.58       84.99      2.41 o 
 -14   6   2       79.10       89.62      2.57 o 
 -13   6   2        4.89       11.52      0.80 o 
 -12   6   2      575.65      566.96     12.98 o 
 -11   6   2      132.43      128.73      3.32 o 
 -10   6   2      176.12      168.18      4.13 o 
  -9   6   2      164.95      153.85      3.82 o 
  -8   6   2      822.70      828.57     17.96 o 
  -7   6   2      291.57      303.59      6.88 o 
  -5   6   2     1203.34     1196.38     34.89 o 
  -4   6   2     1888.41     2005.02     81.43 o 
  -3   6   2     1218.29     1262.35     31.87 o 
  -2   6   2        3.44        0.74      0.83 o 
  -1   6   2      156.78      139.68      4.44 o 
   0   6   2      243.73      261.36      8.54 o 
   1   6   2      351.65      334.36      8.16 o 
   2   6   2       29.89       25.86      1.02 o 
   3   6   2      288.80      273.42      6.73 o 
   4   6   2      729.06      763.36     18.16 o 
   5   6   2        0.25        0.55      0.34 o 
   6   6   2     1684.39     1642.75     31.09 o 
   7   6   2      597.32      601.07     12.10 o 
   8   6   2        1.64        1.62      0.42 o 
   9   6   2      698.32      694.20     13.96 o 
  10   6   2      467.68      451.42     11.84 o 
  11   6   2      336.66      327.86      7.67 o 
  12   6   2       32.75       40.85      2.43 o 
 -13   7   2        0.02        0.27      0.55 o 
 -12   7   2       67.57       55.96      2.13 o 
 -11   7   2        0.13        0.96      0.68 o 
 -10   7   2       22.04       15.97      0.91 o 
  -9   7   2      212.92      204.09      4.93 o 
  -8   7   2        5.37        3.13      0.81 o 
  -7   7   2      738.88      709.18     13.96 o 
  -6   7   2      251.57      239.61      5.02 o 
  -5   7   2      667.55      663.33     15.68 o 
  -4   7   2       10.88       11.34      1.14 o 
  -2   7   2      360.32      372.30     10.24 o 
  -1   7   2      229.81      222.23      7.36 o 
   0   7   2       30.61       22.23      1.30 o 
   1   7   2       59.53       56.81      2.01 o 
   2   7   2      811.88      842.56     19.28 o 
   3   7   2      397.37      377.64      8.91 o 
   4   7   2      314.73      321.02     10.16 o 
   5   7   2       25.06       24.10      0.89 o 
   6   7   2      233.47      246.62      5.22 o 
   7   7   2      268.15      244.45      5.03 o 
   8   7   2       99.29       91.46      2.22 o 
   9   7   2      258.30      250.16      5.99 o 
  10   7   2       57.51       61.65      1.92 o 
  11   7   2       55.04       52.70      1.81 o 
 -11   8   2        2.87        2.09      0.60 o 
 -10   8   2      295.47      309.83      7.32 o 
  -9   8   2        0.49        0.94      0.58 o 
  -8   8   2      230.31      211.72      5.15 o 
  -7   8   2       98.19       87.93      2.43 o 
  -6   8   2       71.74       63.55      2.16 o 
  -5   8   2        0.01        0.47      0.43 o 
  -4   8   2      105.40      114.63      3.14 o 
  -3   8   2      127.26      131.18      3.51 o 
  -2   8   2     1072.42      949.82     29.54 o 
  -1   8   2      340.90      325.23     12.73 o 
   0   8   2      460.67      430.80     14.32 o 
   1   8   2        0.14        0.26      0.47 o 
   2   8   2      664.34      629.27     15.11 o 
   3   8   2       10.28        9.95      0.79 o 
   4   8   2       58.88       55.62      2.05 o 
   5   8   2      432.91      430.90      8.50 o 
   6   8   2       16.80       15.57      1.23 o 
   7   8   2       97.09       85.14      2.15 o 
   8   8   2        0.15        0.76      0.65 o 
   9   8   2        3.69        3.39      1.22 o 
  -9   9   2      221.08      221.91      5.48 o 
  -8   9   2      173.03      171.12      4.31 o 
  -7   9   2       11.13       12.50      0.93 o 
  -6   9   2      182.63      202.60      4.97 o 
  -5   9   2       44.00       43.37      1.58 o 
  -4   9   2        4.68        3.34      0.58 o 
  -3   9   2        0.05        0.71      0.66 o 
  -2   9   2       75.58       74.91      5.62 o 
   0   9   2      107.19       96.18      3.48 o 
   1   9   2      179.25      174.91      7.91 o 
   2   9   2      212.41      191.75      8.85 o 
   3   9   2      623.65      632.41     15.26 o 
   4   9   2      371.04      364.20      9.06 o 
   5   9   2      233.76      252.76      5.42 o 
   6   9   2      117.13      117.87      2.79 o 
   7   9   2       54.48       53.20      1.57 o 
  -7  10   2      214.92      216.91      5.38 o 
  -6  10   2      353.93      337.81      8.00 o 
  -5  10   2       19.06       23.09      1.24 o 
  -4  10   2       82.86      108.06      3.13 o 
  -3  10   2       11.32       15.66      1.35 o 
  -1  10   2       91.99       98.22      3.84 o 
   0  10   2       93.48      100.56      3.88 o 
   1  10   2       11.09       10.29      1.09 o 
   2  10   2      135.71       58.38      9.32 o 
   3  10   2        1.12        0.54      0.61 o 
   4  10   2      182.56      179.58      4.79 o 
   5  10   2       18.65       21.87      1.00 o 
 -17   1   3      113.53       96.19      3.16 o 
 -16   1   3      502.49      515.16     13.64 o 
 -15   1   3      223.39      237.18      6.59 o 
 -14   1   3       21.05       17.86      1.13 o 
 -13   1   3      115.77      117.30      3.52 o 
 -12   1   3     1684.39     1668.48     83.85 o 
 -11   1   3      156.88      150.83      9.10 o 
 -10   1   3        0.04        1.32      0.61 o 
  -9   1   3      227.45      247.33      5.67 o 
  -8   1   3     1069.39     1032.22     22.85 o 
  -7   1   3     2331.00     2480.81     48.20 o 
  -6   1   3     1797.97     2036.41     40.28 o 
  -5   1   3     1015.33     1069.25     21.23 o 
  -4   1   3     1698.25     1806.43     36.13 o 
  -3   1   3     2510.37     2466.52     48.56 o 
  -2   1   3      105.47      101.16      2.02 o 
  -1   1   3      471.90      447.89     12.09 o 
   0   1   3      965.56      979.23     35.64 o 
   1   1   3      569.39      620.28     29.87 o 
   2   1   3       16.01       15.28      1.22 o 
   3   1   3        1.58        6.26      0.33 o 
   4   1   3      179.14      190.11      7.47 o 
   5   1   3      173.19      177.71      4.29 o 
   6   1   3       38.93       32.30      1.50 o 
   7   1   3      637.49      601.55     17.01 o 
   8   1   3       84.43       79.18      2.82 o 
   9   1   3        0.30        0.32      0.34 o 
  10   1   3      138.12      133.76      2.93 o 
  11   1   3        1.85        1.55      1.05 o 
  12   1   3      247.24      219.78      4.54 o 
  13   1   3        0.50        0.00      0.46 o 
  14   1   3       26.76       31.25      1.49 o 
 -16   2   3       50.88       47.31      1.94 o 
 -15   2   3       73.48       87.06      2.89 o 
 -14   2   3       47.94       41.12      1.72 o 
 -13   2   3     2756.56     2783.52    145.54 o 
 -12   2   3       34.62       33.45      1.79 o 
 -11   2   3        1.99        5.08      0.66 o 
 -10   2   3      172.46      135.95      3.29 o 
  -9   2   3       62.54       50.52      1.41 o 
  -8   2   3        7.98        7.55      0.54 o 
  -7   2   3       28.56       45.01      1.45 o 
  -6   2   3     2697.04     2780.03     61.54 o 
  -5   2   3      859.83      864.61     26.96 o 
  -4   2   3       86.95       83.00      2.02 o 
  -3   2   3     1462.91     1437.42     31.77 o 
  -2   2   3     2243.18     2466.82     55.78 o 
  -1   2   3     1018.58     1003.22     26.45 o 
   0   2   3     1466.77     1540.54     66.30 o 
   1   2   3     1243.60     1198.24     30.28 o 
   2   2   3      421.07      432.12      9.18 o 
   4   2   3      506.72      425.52     31.61 o 
   5   2   3     4719.04     5021.36    100.72 o 
   6   2   3       98.05       89.96      1.99 o 
   7   2   3      108.12      109.62      3.07 o 
   8   2   3      461.67      441.04     10.55 o 
   9   2   3     1450.66     1433.95     28.22 o 
  10   2   3      316.61      308.13      6.32 o 
  11   2   3        1.88        1.93      0.42 o 
  12   2   3      106.05      110.39      3.36 o 
  13   2   3      228.21      253.43      6.00 o 
 -16   3   3       17.25       17.92      1.34 o 
 -15   3   3       15.39        7.82      1.34 o 
 -14   3   3       10.69       10.47      0.90 o 
 -13   3   3      124.03      124.02      3.70 o 
 -12   3   3      126.99      156.79      3.83 o 
 -11   3   3       58.09       65.86      1.84 o 
 -10   3   3      394.42      389.76      9.67 o 
  -9   3   3      258.27      247.07      5.58 o 
  -8   3   3       26.28       19.81      0.78 o 
  -7   3   3        1.39        4.85      1.53 o 
  -6   3   3      693.12      727.54     14.38 o 
  -5   3   3       40.35       54.81      1.22 o 
  -4   3   3      315.04      319.56      6.43 o 
  -3   3   3      277.64      261.38      5.26 o 
  -2   3   3      649.29      667.08     22.68 o 
  -1   3   3     3506.51     3736.11     89.29 o 
   0   3   3     2071.10     2203.05     61.77 o 
   1   3   3      156.79      135.38      3.20 o 
   2   3   3       14.83       19.73      2.06 o 
   3   3   3       59.86       50.91      2.86 o 
   4   3   3       61.95       56.62      1.36 o 
   5   3   3      637.89      658.45     14.37 o 
   6   3   3       10.34       16.28      1.07 o 
   7   3   3     1404.69     1390.23     27.35 o 
   8   3   3      629.67      652.10     13.00 o 
   9   3   3       41.85       38.96      1.20 o 
  10   3   3       21.85       24.52      1.04 o 
  11   3   3       29.58       31.57      1.06 o 
  12   3   3       90.37       72.51      2.11 o 
  13   3   3       14.73       18.19      2.32 o 
 -16   4   3      512.65      545.64     14.45 o 
 -15   4   3       48.16       46.37      1.90 o 
 -14   4   3       55.87       49.18      1.90 o 
 -13   4   3        4.76        5.17      0.72 o 
 -12   4   3      568.40      557.91     12.65 o 
 -11   4   3        7.25        9.22      0.90 o 
 -10   4   3      315.47      329.74      7.57 o 
  -9   4   3      591.57      611.83     14.60 o 
  -8   4   3      147.41      154.42      3.68 o 
  -7   4   3      992.53      962.10     18.93 o 
  -6   4   3     1092.39     1130.64     28.85 o 
  -5   4   3      462.45      482.00      9.48 o 
  -4   4   3       49.31       44.83      1.26 o 
  -3   4   3      737.49      802.88     18.85 o 
  -2   4   3      220.42      199.98      4.89 o 
  -1   4   3     1793.52     1976.31    108.55 o 
   0   4   3     1300.27     1262.88     32.11 o 
   1   4   3     2332.51     2504.49    121.99 o 
   2   4   3      451.69      436.28     17.75 o 
   3   4   3       14.87       18.32      0.65 o 
   4   4   3       42.57       51.86      1.42 o 
   5   4   3        1.31        1.81      0.40 o 
   6   4   3     1825.40     1833.44     35.16 o 
   7   4   3       15.32       13.03      0.70 o 
   8   4   3      973.94     1003.97     19.93 o 
   9   4   3      247.76      257.79      5.38 o 
  10   4   3       24.38       29.86      1.57 o 
  11   4   3      196.71      208.54      5.59 o 
  12   4   3      540.98      528.55     12.05 o 
  13   4   3      930.20      973.66     21.71 o 
 -15   5   3      432.33      449.63     12.01 o 
 -14   5   3      325.90      327.89      8.94 o 
 -13   5   3        3.58        5.47      0.61 o 
 -12   5   3       80.23       87.14      2.41 o 
 -11   5   3       46.01       49.27      1.58 o 
 -10   5   3      412.55      404.24      9.22 o 
  -9   5   3      173.28      157.86      3.82 o 
  -8   5   3       18.23       14.47      1.26 o 
  -7   5   3      372.75      357.37      7.23 o 
  -5   5   3      424.96      429.45      8.60 o 
  -4   5   3     1373.52     1439.13     32.90 o 
  -3   5   3       71.04       74.95      2.77 o 
  -2   5   3      361.71      421.56      9.94 o 
  -1   5   3     1709.64     1764.09     62.72 o 
   0   5   3      227.49      212.62     12.35 o 
   1   5   3      942.91     1001.09     23.01 o 
   2   5   3       59.84       55.82      1.65 o 
   3   5   3     1090.52     1077.37     24.99 o 
   4   5   3      503.28      512.19     11.48 o 
   5   5   3      361.94      351.47      8.00 o 
   6   5   3        3.19        2.35      0.41 o 
   7   5   3      680.49      678.16     13.59 o 
   8   5   3      142.41      139.35      3.96 o 
   9   5   3      176.31      175.07      3.81 o 
  10   5   3      249.50      243.05      5.14 o 
  11   5   3      561.32      545.04     12.37 o 
  12   5   3      117.90      119.87      3.16 o 
 -14   6   3       11.32       10.11      0.99 o 
 -13   6   3        6.85        7.87      0.76 o 
 -12   6   3      219.90      210.79      5.15 o 
 -11   6   3      126.77      125.00      3.23 o 
 -10   6   3       57.76       48.27      1.56 o 
  -9   6   3       12.48       10.51      0.76 o 
  -8   6   3       40.93       40.63      1.38 o 
  -7   6   3      535.73      520.56     10.47 o 
  -6   6   3       11.85        9.50      0.63 o 
  -5   6   3       77.05       80.88      1.84 o 
  -4   6   3       20.60       17.17      2.40 o 
  -3   6   3        0.32        0.51      0.35 o 
  -2   6   3      154.01      126.84     13.28 o 
  -1   6   3        0.02        0.80      0.76 o 
   0   6   3       22.58       27.27      3.23 o 
   1   6   3       11.12       11.38      1.38 o 
   2   6   3      232.88      233.11      5.51 o 
   3   6   3       42.11       42.67      1.86 o 
   4   6   3      703.00      690.14     13.78 o 
   5   6   3       15.91       12.20      0.63 o 
   6   6   3      450.88      426.78      8.48 o 
   7   6   3       83.55       86.47      2.07 o 
   8   6   3        4.76        6.26      0.65 o 
   9   6   3        8.09        8.31      0.59 o 
  10   6   3        0.04        0.15      0.65 o 
  11   6   3      138.95      152.68      3.88 o 
 -13   7   3      139.98      134.86      3.58 o 
 -12   7   3        9.16        9.79      0.78 o 
 -11   7   3      281.33      267.43      6.41 o 
 -10   7   3      130.33      157.41      3.98 o 
  -9   7   3      264.79      252.75      5.97 o 
  -8   7   3       31.66       32.93      1.24 o 
  -7   7   3       60.36       61.38      1.80 o 
  -6   7   3      103.57      129.38      2.90 o 
  -5   7   3      804.65      791.52     18.57 o 
  -4   7   3      321.94      337.21      8.25 o 
  -3   7   3       76.33       69.98      2.08 o 
  -2   7   3       11.99       11.19      0.89 o 
  -1   7   3       58.92       53.16      4.00 o 
   0   7   3      391.15      398.21     20.34 o 
   1   7   3        0.78        0.32      0.53 o 
   2   7   3      441.39      444.90     10.79 o 
   3   7   3        0.33        0.77      0.59 o 
   4   7   3      178.72      170.23      3.65 o 
   5   7   3       18.03       22.91      0.90 o 
   6   7   3       60.77       61.02      1.61 o 
   7   7   3      301.98      319.70      6.65 o 
   8   7   3      121.24      122.33      2.83 o 
   9   7   3       14.21       18.42      0.91 o 
  10   7   3        1.08        0.17      0.52 o 
 -11   8   3       86.89       90.01      2.59 o 
 -10   8   3      430.60      439.88     10.17 o 
  -9   8   3       13.10       17.28      1.30 o 
  -8   8   3       25.41       32.48      1.29 o 
  -7   8   3      647.21      629.94     14.24 o 
  -6   8   3      137.47      137.50      3.10 o 
  -5   8   3      658.86      682.71     16.37 o 
  -4   8   3       56.33       52.52      1.70 o 
  -3   8   3      113.86      103.21      2.89 o 
  -2   8   3      546.62      546.84     17.52 o 
  -1   8   3      707.78      718.96     22.85 o 
   0   8   3        7.36       22.56      3.64 o 
   1   8   3      135.58       43.44      6.13 o 
   2   8   3      307.46      355.85      8.72 o 
   3   8   3       11.56       17.06      0.97 o 
   4   8   3        0.52        0.09      0.39 o 
   5   8   3        3.42        2.87      0.47 o 
   6   8   3      143.60      151.73      3.41 o 
   7   8   3        0.03        0.00      0.45 o 
   8   8   3      350.63      365.98      7.63 o 
  -9   9   3        2.41        2.63      0.63 o 
  -8   9   3        0.56        0.55      0.52 o 
  -7   9   3       71.88       63.48      1.98 o 
  -6   9   3       32.02       32.42      1.33 o 
  -5   9   3       21.59       13.97      0.94 o 
  -4   9   3      638.52      664.47     16.05 o 
  -3   9   3        9.04        6.47      2.16 o 
  -2   9   3        0.34        0.98      0.68 o 
  -1   9   3        0.72        2.91      1.45 o 
   0   9   3       34.49       34.98      2.61 o 
   1   9   3      209.44      201.33      7.00 o 
   2   9   3        8.68       11.26      1.54 o 
   3   9   3        0.01        0.01      0.63 o 
   4   9   3       42.28       46.87      2.62 o 
   5   9   3       10.44        9.85      1.24 o 
   6   9   3        4.00        2.70      0.53 o 
  -6  10   3      315.65      329.25      7.85 o 
  -5  10   3      208.94      236.69      5.76 o 
  -4  10   3       21.60       17.12      1.44 o 
  -3  10   3        1.36        0.48      0.66 o 
  -2  10   3      316.81      308.51     10.34 o 
  -1  10   3       12.18       14.98      1.35 o 
   0  10   3       14.31       16.72      1.53 o 
   1  10   3       50.80       47.60      3.74 o 
   2  10   3      314.38      314.42     10.57 o 
   3  10   3        0.81        1.26      0.65 o 
 -17   0   4        6.58        3.19      1.15 o 
 -16   0   4      197.91      205.89     13.67 o 
 -15   0   4       82.75       42.79      6.90 o 
 -14   0   4      300.71      313.78     10.84 o 
 -13   0   4      305.90      316.91     16.54 o 
 -12   0   4      564.21      525.89     19.42 o 
 -11   0   4      374.92      402.23     41.13 o 
  -9   0   4     1256.07     1429.27     40.08 o 
  -8   0   4     2369.91     2407.00    151.13 o 
  -7   0   4       22.30       24.12      1.15 o 
  -6   0   4      148.15      128.45      3.74 o 
  -5   0   4      712.75      740.79     20.62 o 
  -4   0   4        0.68        1.25      0.45 o 
  -3   0   4      430.01      387.17     14.05 o 
   0   0   4      102.67      161.97      7.54 o 
   1   0   4      161.72      160.18      4.57 o 
   2   0   4      608.81      649.80     23.38 o 
   3   0   4     1342.94     1378.84     38.32 o 
   4   0   4      911.34      899.39     29.57 o 
   5   0   4     1530.45     1489.00     68.79 o 
   6   0   4        4.31        8.22      1.49 o 
   7   0   4     1560.11     1572.54     43.60 o 
   8   0   4      189.10      214.58      6.29 o 
   9   0   4       14.06       16.68      1.10 o 
  10   0   4      420.46      406.56     16.41 o 
  11   0   4      231.32      249.67      7.39 o 
  12   0   4       30.16       23.87      1.35 o 
  13   0   4        3.13        0.66      0.70 o 
 -17   1   4      169.29      171.11      5.06 o 
 -16   1   4       66.06       67.27      2.44 o 
 -15   1   4        8.03       14.95      3.02 o 
 -14   1   4      133.97      115.60      7.50 o 
 -13   1   4      212.41      213.58      5.87 o 
 -12   1   4       46.86       61.08      2.43 o 
 -11   1   4      216.95      215.50      5.87 o 
 -10   1   4      317.62      300.41      6.45 o 
  -9   1   4       48.74       62.41      1.64 o 
  -8   1   4       11.50        9.84      0.44 o 
  -7   1   4      883.10      993.07     25.08 o 
  -6   1   4     2429.91     2476.46     54.80 o 
  -5   1   4     1130.88     1191.56     24.75 o 
  -4   1   4        3.31       10.46      0.65 o 
  -3   1   4        2.36        0.45      0.66 o 
  -2   1   4       30.79       27.54      0.64 o 
  -1   1   4        0.96        5.16      1.47 o 
   0   1   4      252.58      299.22      7.11 o 
   1   1   4      585.10      528.60     14.86 o 
   2   1   4      673.59      689.33     22.59 o 
   4   1   4      482.54      485.58     11.54 o 
   5   1   4     1567.68     1629.50     30.42 o 
   6   1   4      482.46      481.35      9.59 o 
   7   1   4       17.55       14.42      0.72 o 
   8   1   4       26.59       29.54      0.92 o 
   9   1   4       95.23      101.53      2.28 o 
  10   1   4        5.72        5.22      0.49 o 
  11   1   4       99.62       91.93      2.17 o 
  12   1   4       77.00       94.29      2.25 o 
  13   1   4       80.47       75.16      1.94 o 
 -16   2   4        2.66        4.28      0.72 o 
 -15   2   4      251.99      254.52      7.05 o 
 -14   2   4        1.86        1.34      0.63 o 
 -13   2   4      221.18      205.47      8.26 o 
 -12   2   4       13.38       13.26      0.88 o 
 -11   2   4       24.85       22.69      0.96 o 
 -10   2   4       44.74       43.26      1.29 o 
  -9   2   4        5.21        8.05      0.49 o 
  -8   2   4      349.88      399.59      8.62 o 
  -7   2   4      194.05      230.55      4.66 o 
  -6   2   4        1.62       20.44      3.45 o 
  -5   2   4      968.12     1019.47     20.05 o 
  -4   2   4      671.57      657.19     20.90 o 
  -3   2   4       19.93       24.52      0.73 o 
  -2   2   4      708.04      766.96     15.06 o 
  -1   2   4      779.42      792.49     25.71 o 
   0   2   4      700.25      647.54     20.41 o 
   1   2   4     1380.08     1514.07     33.38 o 
   2   2   4       38.95       54.43      1.24 o 
   3   2   4      867.00      830.24     30.72 o 
   4   2   4      300.22      268.32     12.06 o 
   5   2   4      245.93      226.25      5.95 o 
   6   2   4      189.55      213.63      6.00 o 
   7   2   4      185.95      179.16      5.30 o 
   8   2   4       28.97       30.96      0.99 o 
   9   2   4       87.55       85.23      3.40 o 
  10   2   4        0.67        1.06      0.39 o 
  11   2   4      111.30      116.19      2.67 o 
  12   2   4       23.84       27.93      1.29 o 
 -16   3   4      194.81      202.97      5.78 o 
 -15   3   4       16.49       11.29      0.99 o 
 -14   3   4      838.72      842.97     21.86 o 
 -13   3   4      696.66      727.61     18.88 o 
 -12   3   4      923.38     1004.59     25.83 o 
 -11   3   4        9.66       13.84      0.79 o 
 -10   3   4     1265.29     1275.59     30.38 o 
  -9   3   4     1049.32     1119.21     24.79 o 
  -7   3   4       65.67       53.61      1.41 o 
  -6   3   4      894.01      945.68     18.68 o 
  -5   3   4       59.53       57.48      1.33 o 
  -4   3   4      335.56      321.71      7.22 o 
  -3   3   4     2713.44     2867.95     57.95 o 
  -2   3   4     1498.72     1605.38     39.04 o 
  -1   3   4      366.23      366.54     11.86 o 
   0   3   4      442.51      430.47     19.42 o 
   1   3   4      894.63      917.02     21.77 o 
   2   3   4      906.60      967.14     39.81 o 
   3   3   4      154.92      160.71      7.17 o 
   4   3   4      100.02      100.94      2.46 o 
   5   3   4      698.19      737.68     26.58 o 
   6   3   4        7.46        6.03      0.56 o 
   7   3   4       30.99       28.59      0.94 o 
   8   3   4      671.34      682.93     14.14 o 
   9   3   4      350.11      382.87      7.79 o 
  10   3   4        0.06        1.31      0.41 o 
  11   3   4      562.94      572.27     11.53 o 
  12   3   4      158.05      165.29      3.67 o 
 -15   4   4      160.08      160.84      4.74 o 
 -14   4   4        2.02        0.70      0.96 o 
 -13   4   4      271.73      297.25      8.04 o 
 -12   4   4     1220.74     1195.13     26.59 o 
 -11   4   4       84.69       88.29      2.49 o 
 -10   4   4      224.62      213.06      7.80 o 
  -9   4   4       77.51       94.58      2.43 o 
  -8   4   4      141.82      122.37      3.01 o 
  -7   4   4      294.24      282.93      6.59 o 
  -6   4   4      115.31      116.09      2.83 o 
  -5   4   4      125.67      142.03      5.11 o 
  -4   4   4      624.61      616.66     12.21 o 
  -3   4   4        0.68        8.30      1.02 o 
  -2   4   4        5.28       16.26      0.77 o 
  -1   4   4      609.84      621.79     19.65 o 
   0   4   4      132.83      119.86      4.84 o 
   1   4   4      187.55      181.78      6.90 o 
   2   4   4       74.81       74.02      1.69 o 
   3   4   4      136.00      131.62      2.80 o 
   4   4   4       13.79       15.22      0.73 o 
   5   4   4      276.04      287.49      8.66 o 
   6   4   4      359.55      347.20      8.94 o 
   7   4   4        8.05        7.50      0.88 o 
   8   4   4        9.66        7.32      0.53 o 
   9   4   4       54.98       47.91      1.73 o 
  10   4   4      181.32      178.94      3.88 o 
  11   4   4       39.84       52.82      1.50 o 
 -15   5   4        3.61       10.83      1.21 o 
 -14   5   4      251.75      241.81      6.77 o 
 -13   5   4       37.19       35.12      1.58 o 
 -12   5   4      410.04      473.40     10.85 o 
 -11   5   4        1.19        2.02      0.51 o 
 -10   5   4      105.72       95.81      2.50 o 
  -9   5   4      594.04      600.97     14.65 o 
  -8   5   4        9.93       10.89      0.67 o 
  -7   5   4      622.75      626.62     12.45 o 
  -6   5   4       39.37       41.63      1.11 o 
  -5   5   4      277.31      271.40      5.50 o 
  -4   5   4       93.99       98.25      2.19 o 
  -3   5   4      619.74      631.68     16.21 o 
  -2   5   4      610.06      646.03     17.41 o 
  -1   5   4       27.14       29.63      2.04 o 
   0   5   4       18.03        7.72      2.09 o 
   1   5   4       58.37       54.01      1.59 o 
   2   5   4      198.19      193.84      5.48 o 
   3   5   4       18.24       17.45      0.73 o 
   4   5   4      272.69      271.27      5.60 o 
   5   5   4      151.85      173.33      3.70 o 
   6   5   4      346.36      355.61      7.27 o 
   7   5   4       60.11       50.63      1.68 o 
   8   5   4      463.94      482.31      9.75 o 
   9   5   4       11.37       15.96      0.82 o 
  10   5   4        0.56        0.07      0.43 o 
  11   5   4      108.81      125.87      3.26 o 
 -14   6   4      210.09      231.28      6.50 o 
 -13   6   4       94.56       86.79      2.73 o 
 -12   6   4      230.09      270.99      6.48 o 
 -11   6   4      279.59      297.35      6.99 o 
 -10   6   4      251.31      274.60      6.48 o 
  -9   6   4       25.22       19.73      0.94 o 
  -8   6   4        7.04        4.57      0.55 o 
  -7   6   4      112.53      116.23      2.98 o 
  -6   6   4       73.08       62.44      1.55 o 
  -4   6   4     2295.08     2336.50     52.79 o 
  -3   6   4        0.08        0.65      1.05 o 
  -2   6   4      611.52      602.40     47.71 o 
  -1   6   4       43.11       46.37      5.39 o 
   0   6   4     1348.19     1401.04     39.60 o 
   1   6   4      548.63      483.23     17.76 o 
   2   6   4        0.86       18.27      5.11 o 
   3   6   4      441.28      453.96      9.82 o 
   4   6   4      209.75      229.67      4.83 o 
   5   6   4      135.99      141.94      3.08 o 
   6   6   4       33.36       38.00      1.15 o 
   7   6   4        0.82        1.03      0.40 o 
   8   6   4      129.08      137.91      3.09 o 
   9   6   4       55.77       55.50      2.27 o 
  10   6   4      117.81      116.37      2.74 o 
 -12   7   4      137.84      158.37      4.06 o 
 -11   7   4      227.12      259.48      6.21 o 
 -10   7   4       47.64       50.95      1.69 o 
  -9   7   4        7.38        8.53      0.70 o 
  -8   7   4       41.64       37.09      1.33 o 
  -7   7   4      120.51      119.11      3.05 o 
  -6   7   4        7.03        4.91      0.48 o 
  -5   7   4      453.53      436.07      9.04 o 
  -4   7   4      127.74      119.31      3.10 o 
  -3   7   4     1518.33     1565.96     58.67 o 
  -2   7   4      107.00      120.92      4.38 o 
  -1   7   4      678.85      680.17     35.23 o 
   0   7   4      311.79      315.87      9.66 o 
   1   7   4      121.68       60.13      5.80 o 
   2   7   4      281.55      285.07      7.07 o 
   3   7   4      146.68      152.96      3.35 o 
   4   7   4      282.61      293.01      6.50 o 
   5   7   4       39.12       43.26      1.26 o 
   6   7   4       84.09       99.83      2.37 o 
   7   7   4      108.79      109.56      2.57 o 
   8   7   4      188.34      204.68      4.45 o 
 -11   8   4       20.75       24.93      1.26 o 
 -10   8   4       12.49       21.12      1.14 o 
  -9   8   4      516.02      521.43     11.90 o 
  -8   8   4      559.30      575.69     13.09 o 
  -7   8   4       25.12       30.43      1.27 o 
  -6   8   4      130.02      149.49      3.67 o 
  -5   8   4       22.07       22.16      0.91 o 
  -4   8   4        5.04        6.45      0.63 o 
  -3   8   4       65.88       71.46      2.89 o 
  -2   8   4        8.89       10.61      1.54 o 
  -1   8   4      190.63      190.69      9.61 o 
   0   8   4       37.11       34.85      2.87 o 
   1   8   4      131.12      133.37      4.83 o 
   3   8   4       19.06       19.74      1.53 o 
   4   8   4      129.56      120.80      3.33 o 
   5   8   4       32.67       36.97      1.21 o 
   6   8   4       51.93       55.17      1.56 o 
   7   8   4        3.33        3.02      0.52 o 
  -8   9   4        3.51        0.17      0.57 o 
  -7   9   4      211.90      221.39      5.41 o 
  -6   9   4      167.29      183.02      4.57 o 
  -5   9   4      469.00      492.03     11.22 o 
  -4   9   4       40.00       25.68      1.92 o 
  -3   9   4      404.85      408.23     13.37 o 
  -2   9   4      111.88      131.50      4.78 o 
  -1   9   4        2.54        5.63      1.17 o 
   0   9   4      115.91      114.32      6.26 o 
   1   9   4      174.19      188.91      6.64 o 
   2   9   4     1249.60     1306.21     41.19 o 
   3   9   4      123.20      105.84      3.97 o 
   4   9   4      281.94      324.65      6.81 o 
  -4  10   4       61.97       66.66      2.93 o 
  -3  10   4        3.07        0.72      0.69 o 
  -2  10   4       49.29       47.47      3.23 o 
  -1  10   4      140.31      154.98      5.60 o 
   0  10   4       43.72       44.01      2.25 o 
 -16   1   5       91.23      106.33      6.40 o 
 -15   1   5       19.66       18.46      1.12 o 
 -14   1   5       75.62       74.69      2.53 o 
 -12   1   5      510.01      528.24     12.83 o 
 -11   1   5      190.90      210.37     13.13 o 
 -10   1   5      347.61      358.56     13.28 o 
  -9   1   5        1.53        7.25      0.52 o 
  -8   1   5     1330.20     1398.04     26.73 o 
  -6   1   5       29.43       38.13      1.37 o 
  -5   1   5      106.67      124.14      2.58 o 
  -4   1   5      223.54      199.04      4.04 o 
  -3   1   5       36.38       68.94      2.56 o 
  -1   1   5      762.17      764.65     24.03 o 
   0   1   5      330.11      321.33     11.39 o 
   1   1   5       28.23       28.11      0.89 o 
   2   1   5      573.14      579.58     42.61 o 
   3   1   5      157.50      139.85      3.66 o 
   4   1   5      336.55      480.68     29.76 o 
   5   1   5      310.55      336.46      8.12 o 
   6   1   5     1824.57     1844.59     69.78 o 
   7   1   5      286.53      295.96     15.12 o 
   8   1   5      208.19      212.23     10.16 o 
   9   1   5       16.39       13.52      2.02 o 
  10   1   5      224.92      215.24      7.32 o 
  11   1   5      488.14      523.27     16.89 o 
 -16   2   5       12.25       12.19      1.82 o 
 -15   2   5      152.15      139.45      4.05 o 
 -14   2   5     1130.35     1169.32     67.89 o 
 -12   2   5        1.75        2.70      0.60 o 
 -11   2   5      671.69      643.90     50.32 o 
 -10   2   5     1073.29     1088.33     23.47 o 
  -9   2   5      538.28      607.41     12.93 o 
  -8   2   5      101.44      101.75      2.43 o 
  -7   2   5        2.71        7.17      0.40 o 
  -6   2   5     2867.40     2875.09     96.26 o 
  -5   2   5      209.05      229.98      4.65 o 
  -4   2   5      331.77      342.41      6.82 o 
  -3   2   5      564.48      609.06     11.96 o 
  -2   2   5      254.56      224.71      8.49 o 
  -1   2   5      392.31      418.89      9.93 o 
   0   2   5     1062.32     1138.44     26.82 o 
   1   2   5      478.05      473.24      9.81 o 
   2   2   5      400.34      416.79      8.81 o 
   4   2   5      443.50      469.27     13.26 o 
   5   2   5      630.49      643.32     26.47 o 
   6   2   5       78.32       79.70      2.25 o 
   7   2   5        9.02       13.93      1.17 o 
   8   2   5      112.66      108.93      4.07 o 
   9   2   5      125.10      128.10      4.37 o 
  10   2   5      124.13      125.93      4.61 o 
  11   2   5        0.01        1.05      0.75 o 
 -16   3   5        0.25        1.92      0.72 o 
 -15   3   5        1.41        0.45      0.63 o 
 -14   3   5      669.73      698.02     18.16 o 
 -13   3   5       21.80       25.52      1.31 o 
 -12   3   5      508.17      505.24     12.81 o 
 -11   3   5      153.92      162.72      3.97 o 
 -10   3   5       28.37       29.20      1.09 o 
  -9   3   5      539.45      542.18     12.30 o 
  -8   3   5      553.69      515.75     11.15 o 
  -7   3   5      283.54      291.16      6.59 o 
  -6   3   5       65.69       62.72      1.46 o 
  -5   3   5      130.95      136.40      4.04 o 
  -4   3   5       24.31       33.72      0.88 o 
  -3   3   5      132.67      123.89      2.60 o 
  -2   3   5        8.02        9.84      1.15 o 
  -1   3   5       61.91       61.07      2.19 o 
   0   3   5       30.85       34.19      2.11 o 
   1   3   5       77.29       78.19      2.23 o 
   2   3   5       48.21       51.79      1.82 o 
   3   3   5       69.88       80.00      2.24 o 
   4   3   5      497.78      507.75     27.60 o 
   5   3   5      898.53      929.38     20.00 o 
   6   3   5      295.79      301.21      7.37 o 
   7   3   5      149.36      173.40      4.44 o 
   8   3   5      230.05      233.34     10.88 o 
   9   3   5        0.72        0.66      0.71 o 
  10   3   5       37.47       41.33      2.03 o 
  11   3   5       14.84       15.66      1.58 o 
 -15   4   5        0.01        0.09      0.58 o 
 -14   4   5      566.00      600.66     15.76 o 
 -13   4   5      642.52      598.05     15.63 o 
 -12   4   5       12.36       21.50      1.00 o 
 -11   4   5      139.03      145.19      3.59 o 
 -10   4   5      968.84     1062.33     22.69 o 
  -9   4   5      685.09      736.97     16.51 o 
  -8   4   5       83.28       63.08      2.01 o 
  -7   4   5     2054.55     2085.48     62.41 o 
  -6   4   5      263.00      269.25      5.52 o 
  -5   4   5        7.48       11.03      0.54 o 
  -4   4   5      114.39      110.46      2.40 o 
  -3   4   5      295.38      290.28      5.85 o 
  -2   4   5      492.55      485.51     13.60 o 
   0   4   5     1064.27     1145.13    133.87 o 
   1   4   5      614.74      651.39     17.54 o 
   2   4   5      163.59      137.59      4.10 o 
   3   4   5       64.01       70.40      1.67 o 
   4   4   5       29.92       26.58      0.89 o 
   5   4   5     1180.52     1209.70     27.36 o 
   6   4   5      424.77      454.98     10.96 o 
   7   4   5       30.25       36.14      1.33 o 
   8   4   5       89.97       97.90      3.75 o 
   9   4   5        6.61        5.32      0.89 o 
  10   4   5       42.58       39.85      2.68 o 
 -14   5   5        3.29        6.01      0.81 o 
 -13   5   5      162.41      175.46      5.06 o 
 -12   5   5      436.98      449.89     10.33 o 
 -11   5   5       61.89       73.84      2.11 o 
 -10   5   5        7.38        9.11      0.74 o 
  -9   5   5       44.37       38.14      1.33 o 
  -8   5   5      457.87      451.81     10.23 o 
  -7   5   5     1138.82     1234.11     27.25 o 
  -6   5   5       77.76       99.73      2.24 o 
  -5   5   5      391.47      375.78      7.57 o 
  -4   5   5      230.76      223.35      4.44 o 
  -3   5   5      422.57      474.57     11.37 o 
  -2   5   5      563.90      533.24     17.03 o 
  -1   5   5      186.60      195.38      7.68 o 
   0   5   5      405.35      410.62     11.98 o 
   1   5   5       11.54       14.58      4.60 o 
   2   5   5      373.51      379.41      7.71 o 
   3   5   5     2065.66     2088.87     41.58 o 
   4   5   5      234.47      244.41      6.11 o 
   5   5   5      101.86      111.58      3.00 o 
   6   5   5       24.07       21.94      1.05 o 
   7   5   5       27.34       37.72      1.45 o 
   8   5   5       32.92       35.10      1.90 o 
   9   5   5      136.58      145.97      5.24 o 
 -13   6   5       89.65       89.78      3.07 o 
 -12   6   5      350.48      357.47      8.37 o 
 -11   6   5       15.48       23.77      1.09 o 
 -10   6   5       50.44       53.91      1.72 o 
  -9   6   5        0.01        0.60      0.47 o 
  -8   6   5       28.15       33.02      1.21 o 
  -7   6   5      430.11      460.43     10.10 o 
  -6   6   5       38.42       41.88      1.43 o 
  -5   6   5      197.15      218.69      4.60 o 
  -4   6   5      213.38      201.87      4.25 o 
  -3   6   5       74.22       53.48      3.29 o 
  -2   6   5      407.25      388.76     19.54 o 
  -1   6   5       21.62       23.85      1.35 o 
   0   6   5       94.30      101.51      6.49 o 
   1   6   5       16.45       15.73      2.23 o 
   2   6   5        0.28        0.27      0.32 o 
   3   6   5       94.77       88.31      2.07 o 
   4   6   5       66.01       64.48      1.95 o 
   5   6   5       92.69      103.57      3.16 o 
   6   6   5      157.51      164.44      4.34 o 
   7   6   5      192.94      196.94      5.11 o 
   8   6   5       51.22       55.89      2.57 o 
 -12   7   5       71.36       65.61      2.04 o 
 -11   7   5      274.77      310.54      7.35 o 
 -10   7   5        5.43        8.62      0.72 o 
  -9   7   5      122.88      146.76      3.70 o 
  -8   7   5      103.75      116.58      3.05 o 
  -7   7   5      476.36      535.00     12.07 o 
  -6   7   5      215.07      194.55      8.70 o 
  -5   7   5      225.99      228.28      4.66 o 
  -3   7   5      688.20      739.69     29.83 o 
  -2   7   5       30.49       26.82      1.58 o 
  -1   7   5      330.74      305.39     11.16 o 
   0   7   5      226.82      217.23      6.86 o 
   1   7   5       23.60       24.77      1.51 o 
   2   7   5      129.06      127.51      4.65 o 
   3   7   5      243.94      250.72      5.25 o 
   4   7   5      381.66      427.10     10.49 o 
   5   7   5       45.35       34.49      1.38 o 
   6   7   5        2.94        1.74      0.56 o 
   7   7   5      324.70      329.79      8.25 o 
 -10   8   5        0.13        0.35      0.57 o 
  -9   8   5      585.68      652.13     14.79 o 
  -8   8   5        0.28        1.73      0.57 o 
  -7   8   5        9.65       11.55      1.22 o 
  -6   8   5       99.88      108.55      2.87 o 
  -5   8   5       11.09        5.90      0.54 o 
  -4   8   5      107.60       47.58      8.94 o 
  -3   8   5      249.58      246.02     14.42 o 
  -2   8   5      136.46      140.33      5.06 o 
  -1   8   5       11.70        7.05      1.12 o 
   0   8   5      289.04      305.14     10.16 o 
   1   8   5      242.11       89.54      4.22 o 
   2   8   5      116.88      123.62      4.61 o 
   3   8   5        3.66        3.83      0.63 o 
   4   8   5      255.17      259.42      6.64 o 
   5   8   5      197.20      218.53      5.73 o 
  -7   9   5       22.60       22.93      1.20 o 
  -6   9   5        0.58        0.00      0.52 o 
  -5   9   5       17.41       18.83      1.09 o 
  -4   9   5       15.41       11.64      6.26 o 
  -3   9   5       83.62       98.78      3.83 o 
  -2   9   5      246.09      256.96      8.76 o 
  -1   9   5       81.10       75.17      3.16 o 
   0   9   5       10.09        3.17      0.92 o 
   1   9   5       81.76       66.66      2.81 o 
   2   9   5       85.89       94.56      3.79 o 
 -16   0   6      216.08      215.33     22.23 o 
 -15   0   6      674.07      657.72     24.27 o 
 -14   0   6       93.88       85.21      9.58 o 
 -12   0   6      368.57      362.16     12.29 o 
 -11   0   6      244.21      247.30      9.45 o 
  -9   0   6     1728.34     1858.45    210.32 o 
  -8   0   6     2288.84     2495.41     66.47 o 
  -7   0   6       11.40       16.60      0.90 o 
  -6   0   6      358.90      368.39     11.82 o 
  -5   0   6      679.73      687.16     19.12 o 
  -4   0   6     2053.17     2062.95     91.33 o 
  -3   0   6     1965.81     2274.39    290.28 o 
   0   0   6      631.78      671.23     57.61 o 
   2   0   6      131.45      113.30      5.75 o 
   3   0   6      449.45      416.27     48.92 o 
   4   0   6      180.47      185.47      8.94 o 
   6   0   6     2295.74     2499.73    287.60 o 
   7   0   6      768.99      345.40     31.81 o 
   8   0   6        1.82       13.03      4.85 o 
   9   0   6      201.16      202.46      9.96 o 
  10   0   6      314.19      335.18     15.71 o 
 -16   1   6      126.12      151.03      4.47 o 
 -15   1   6       25.85        9.99      2.98 o 
 -14   1   6       48.17       47.39      1.71 o 
 -13   1   6       80.85       80.17      2.46 o 
 -12   1   6        1.11        0.05      0.47 o 
 -11   1   6      175.48      181.86      6.45 o 
 -10   1   6        0.38        0.48      0.45 o 
  -9   1   6       18.85       19.33      1.73 o 
  -7   1   6      790.41      796.05     15.70 o 
  -6   1   6     1921.90     2018.90     38.91 o 
  -5   1   6      575.36      641.93     15.15 o 
  -4   1   6       72.72       63.63      2.44 o 
  -3   1   6      447.76      444.32     16.10 o 
  -2   1   6        1.54        0.09      0.85 o 
  -1   1   6       82.85       96.62      3.48 o 
   0   1   6       12.45        8.24      2.44 o 
   1   1   6        0.50        0.83      0.52 o 
   2   1   6       29.82       11.88      1.28 o 
   3   1   6      282.01      345.39     21.53 o 
   4   1   6      719.65      738.26     42.96 o 
   5   1   6       84.18       81.17      3.16 o 
   6   1   6       81.25       74.74      2.76 o 
   7   1   6        2.25        1.23      0.77 o 
   8   1   6       66.24       59.76      3.37 o 
   9   1   6       49.02       51.55      2.84 o 
  10   1   6       41.52       37.93      2.03 o 
 -15   2   6       59.42       66.55      2.35 o 
 -14   2   6        7.98        2.42      2.42 o 
 -12   2   6      466.76      481.69     11.93 o 
 -11   2   6      484.87      527.81     17.18 o 
 -10   2   6      183.88      188.61      4.24 o 
  -7   2   6     2097.95     2271.62     44.89 o 
  -6   2   6       81.05       89.84      1.99 o 
  -5   2   6      113.56       99.03      2.06 o 
  -4   2   6       27.82       21.42      0.82 o 
  -3   2   6       95.39       58.63      7.66 o 
  -2   2   6      213.02      216.31      7.18 o 
  -1   2   6        3.75       14.87      2.93 o 
   0   2   6      316.77      298.30      9.75 o 
   1   2   6       47.63       43.30      2.38 o 
   2   2   6       19.77       24.72      1.45 o 
   3   2   6      281.88      298.64     10.90 o 
   4   2   6       33.83       33.89      1.63 o 
   5   2   6        9.17        8.76      0.95 o 
   6   2   6       23.73       22.97      1.49 o 
   7   2   6       16.32       15.48      1.66 o 
   8   2   6       32.39       32.45      1.75 o 
   9   2   6        4.48        4.50      0.88 o 
 -15   3   6       71.35       67.75      2.39 o 
 -14   3   6      312.44      324.94     18.60 o 
 -13   3   6       64.60       76.26      2.53 o 
 -12   3   6        1.60       19.75      3.64 o 
 -11   3   6      939.25      996.63     30.64 o 
 -10   3   6      900.86      998.13     30.29 o 
  -9   3   6       39.23       48.18      1.56 o 
  -8   3   6       88.21       86.69      4.37 o 
  -7   3   6      358.53      366.99      7.38 o 
  -6   3   6      911.06      957.05     17.73 o 
  -5   3   6        0.90        3.24      0.93 o 
  -4   3   6       63.00       54.88      1.59 o 
  -3   3   6      640.98      699.68     49.37 o 
  -2   3   6      161.33      137.28      6.13 o 
  -1   3   6        4.45        4.24      0.70 o 
   0   3   6      218.51      211.80      7.09 o 
   1   3   6      511.96      473.04     13.20 o 
   2   3   6      133.39      127.96      4.52 o 
   3   3   6       32.36       37.67      4.37 o 
   4   3   6      522.93      527.91     15.05 o 
   5   3   6      159.97      158.91      5.60 o 
   6   3   6      305.84      312.87     10.39 o 
   7   3   6       67.80       62.26      3.35 o 
   8   3   6      481.02      512.93     16.62 o 
   9   3   6      138.33      162.41      5.83 o 
 -14   4   6       20.21       26.51      1.45 o 
 -13   4   6      131.96      127.28      3.58 o 
 -12   4   6        1.05        1.26      0.85 o 
 -11   4   6        3.47        5.56      0.57 o 
  -9   4   6      204.22      189.30      4.48 o 
  -8   4   6     1204.66     1299.42     28.58 o 
  -7   4   6      439.85      475.79     10.11 o 
  -6   4   6      234.63      280.30      5.73 o 
  -5   4   6      596.75      598.67     11.93 o 
  -4   4   6      511.23      537.08     13.68 o 
  -3   4   6        2.92        2.30      0.49 o 
  -2   4   6       11.58       19.41      3.31 o 
  -1   4   6       68.57       68.91      5.24 o 
   0   4   6      210.10      202.40     16.58 o 
   1   4   6       37.80      115.71      9.02 o 
   2   4   6      304.46      294.01     15.43 o 
   3   4   6       32.82       40.91      1.99 o 
   4   4   6       13.82       17.65      2.75 o 
   5   4   6        1.24        1.19      0.75 o 
   6   4   6      432.65      426.86     13.91 o 
   7   4   6       75.66       90.70      3.61 o 
   8   4   6      115.41      118.98      4.47 o 
 -13   5   6      264.31      292.33      7.95 o 
 -12   5   6       31.96       33.94      1.32 o 
 -11   5   6       81.67       86.78      2.37 o 
 -10   5   6      122.51      116.78      2.92 o 
  -9   5   6       19.35       24.27      1.06 o 
  -8   5   6      119.19      124.83      6.36 o 
  -7   5   6        1.97        1.71      0.54 o 
  -6   5   6       27.46       29.18      0.96 o 
  -5   5   6      162.07      158.78      3.79 o 
  -4   5   6      156.65      145.41      8.58 o 
  -3   5   6      109.87       94.26      3.21 o 
  -2   5   6       28.71       29.67      1.53 o 
  -1   5   6        9.37        8.08      0.95 o 
   0   5   6      315.58      288.05      8.44 o 
   1   5   6      400.45      387.40     24.13 o 
   2   5   6       11.99       11.44      1.25 o 
   3   5   6        4.38        3.01      0.80 o 
   4   5   6       32.90       40.43      2.24 o 
   5   5   6      232.60      217.57     12.97 o 
   6   5   6       28.56       28.97      2.94 o 
   7   5   6       20.77       22.31      2.33 o 
 -12   6   6      365.01      381.81      8.85 o 
 -11   6   6      354.56      378.45      8.77 o 
 -10   6   6       16.56       14.46      0.91 o 
  -9   6   6        1.09        2.04      1.22 o 
  -8   6   6      265.62      288.76      6.63 o 
  -7   6   6      654.76      728.14     16.22 o 
  -6   6   6        3.25        7.78      0.64 o 
  -5   6   6      807.64      853.90     20.53 o 
  -4   6   6      127.77      150.64     12.48 o 
  -3   6   6        2.79        8.26      3.35 o 
  -2   6   6      334.12      354.69     26.51 o 
  -1   6   6      256.82      278.53      8.29 o 
   0   6   6      731.59      719.67     32.57 o 
   2   6   6      300.13      303.86      9.48 o 
   3   6   6      421.28      468.00     23.61 o 
   4   6   6      436.90      468.97     15.26 o 
   5   6   6      192.47      199.00      6.95 o 
   6   6   6       40.71       36.59      2.03 o 
 -10   7   6      553.74      622.49     14.06 o 
  -9   7   6      320.09      348.62      8.09 o 
  -8   7   6       58.08       59.40      1.83 o 
  -7   7   6        0.24        0.50      0.52 o 
  -6   7   6       31.90       36.94      2.71 o 
  -5   7   6        5.76        6.05      0.55 o 
  -4   7   6      132.55      146.68      5.24 o 
  -3   7   6       11.18        5.69      2.45 o 
  -2   7   6      319.75      312.12     10.34 o 
  -1   7   6        0.63       14.92      3.49 o 
   0   7   6        7.29       14.07      1.84 o 
   1   7   6      177.08      159.05      5.69 o 
   2   7   6        1.19        0.89      0.84 o 
   3   7   6       62.74       63.67      2.84 o 
   4   7   6       47.58       46.43      4.50 o 
  -8   8   6       16.42       17.32      1.06 o 
  -7   8   6        0.09        0.00      0.66 o 
  -6   8   6       47.89       50.48      1.66 o 
  -5   8   6       25.58       27.65      2.30 o 
  -4   8   6      249.05      245.00     11.88 o 
  -3   8   6       21.27       29.21      1.80 o 
  -1   8   6      161.21      168.64      5.77 o 
   0   8   6       95.94      104.50      4.06 o 
   1   8   6        8.91       10.67      1.97 o 
   2   8   6        6.54        5.31      1.01 o 
 -15   1   7      327.93      341.07      9.21 o 
 -13   1   7      304.49      298.80      7.47 o 
 -12   1   7      162.94      156.49      4.14 o 
 -11   1   7      276.14      174.62     12.69 o 
 -10   1   7        0.09       67.56      6.36 o 
  -9   1   7      837.91      918.77     78.50 o 
  -8   1   7     1349.07     1342.68    191.54 o 
  -7   1   7      129.87      147.94      7.04 o 
  -6   1   7       19.41       23.92      2.38 o 
  -5   1   7     1521.03     1515.79     47.37 o 
  -4   1   7     1085.63     1087.75     30.48 o 
  -3   1   7      443.46      489.12     15.67 o 
  -2   1   7      280.41      281.73      9.26 o 
  -1   1   7     1364.83     1457.33     71.06 o 
   0   1   7      952.08      967.83     26.88 o 
   2   1   7        0.64       15.94      3.65 o 
   3   1   7      409.52      411.42     11.80 o 
   4   1   7      346.33      365.05     11.97 o 
   5   1   7      141.17      140.85      4.62 o 
   6   1   7       31.32       37.02      2.24 o 
   7   1   7       74.42       76.77      3.21 o 
   8   1   7        1.23        1.03      0.80 o 
 -14   2   7      251.93      258.42     17.34 o 
 -13   2   7       21.84       23.29      1.71 o 
 -12   2   7       13.74        0.00      2.94 o 
 -11   2   7      126.16      146.02     17.88 o 
 -10   2   7       22.49       28.13      4.20 o 
  -9   2   7       28.29        3.32      3.19 o 
  -7   2   7     1518.03     1645.67     85.24 o 
  -6   2   7       24.90        9.22      2.84 o 
  -4   2   7      278.33      262.31      8.63 o 
  -3   2   7     1212.42     1227.23     34.39 o 
  -2   2   7      265.31      252.95     11.75 o 
  -1   2   7       22.38        4.73      3.96 o 
   0   2   7        5.41        2.56      1.72 o 
   1   2   7      195.34      169.47      5.87 o 
   2   2   7      346.19      373.59     31.68 o 
   3   2   7       90.43       34.90      5.28 o 
   4   2   7      474.68      482.97     15.67 o 
   5   2   7      375.43      405.30     12.44 o 
   6   2   7       25.62       19.06      4.00 o 
   7   2   7       38.38       30.87      1.76 o 
 -14   3   7       17.55       29.60      4.64 o 
 -13   3   7        7.32       12.06      0.97 o 
 -12   3   7       62.76       68.15      4.92 o 
 -11   3   7        5.58        3.53      1.28 o 
 -10   3   7        3.82        1.28      1.17 o 
  -9   3   7        7.67       28.29      4.33 o 
  -8   3   7       71.98      148.06     11.11 o 
  -7   3   7      315.88      235.00     16.16 o 
  -6   3   7        5.71        2.86      2.52 o 
  -5   3   7      331.94      375.93     17.24 o 
  -4   3   7        7.94        5.52      2.23 o 
  -3   3   7        0.53        0.53      0.81 o 
  -2   3   7        6.39        8.26      2.22 o 
  -1   3   7      136.91      122.40     10.34 o 
   0   3   7        1.77        2.95      0.87 o 
   1   3   7       11.83        8.69      0.90 o 
   2   3   7       44.64       46.76      2.17 o 
   4   3   7       34.16       26.89      1.63 o 
   5   3   7       45.67       57.37      2.62 o 
   6   3   7       59.93       62.09      5.45 o 
   7   3   7       99.55       95.09      3.75 o 
 -13   4   7       96.80       67.40      6.95 o 
 -12   4   7       12.29        1.53      3.70 o 
 -11   4   7       10.80       59.86      6.37 o 
 -10   4   7      315.24      329.94     15.33 o 
  -9   4   7        5.50        1.28      2.48 o 
  -8   4   7      563.22      431.50     27.68 o 
  -7   4   7        1.05        2.57      0.94 o 
  -6   4   7       46.31       44.74      3.45 o 
  -5   4   7       99.56       92.23      3.19 o 
  -3   4   7        5.29       30.91      6.13 o 
  -2   4   7      483.47      498.76     37.96 o 
  -1   4   7       51.83       37.81      1.90 o 
   0   4   7        7.49        8.81      1.47 o 
   1   4   7      139.95      106.97      5.84 o 
   2   4   7       53.18       50.36      3.29 o 
   3   4   7       30.74       18.84      1.41 o 
   4   4   7      280.76      271.95      8.64 o 
   5   4   7      587.41      660.40     21.23 o 
   6   4   7       15.65       21.46      1.58 o 
 -12   5   7       30.88       34.35      2.38 o 
 -11   5   7      183.56      203.66      6.23 o 
  -9   5   7       80.44      112.71      9.35 o 
  -8   5   7      255.12      263.87     10.09 o 
  -6   5   7      102.54      149.71     11.47 o 
  -5   5   7      859.93      868.55     56.59 o 
  -4   5   7      341.75      375.59     12.24 o 
  -2   5   7      139.74      151.08      5.37 o 
  -1   5   7       18.23       24.96      1.49 o 
   0   5   7        0.80        3.92      0.81 o 
   1   5   7        0.44       12.82      3.40 o 
   2   5   7      328.18      332.28     10.33 o 
   3   5   7      113.74      126.76      4.70 o 
   4   5   7        2.51        2.95      0.89 o 
   5   5   7       63.80       59.09      5.50 o 
 -11   6   7       12.15       11.80      2.32 o 
 -10   6   7       16.54       14.60      6.72 o 
  -9   6   7       90.77       64.92      7.04 o 
  -8   6   7        6.99        6.50      1.29 o 
  -7   6   7      352.72      258.17     17.97 o 
  -6   6   7        8.13        2.20      2.85 o 
  -5   6   7       26.86       23.52      4.90 o 
  -3   6   7       94.42       92.95      3.36 o 
  -2   6   7      243.35      247.37      8.35 o 
   0   6   7       14.64        9.81      2.42 o 
   1   6   7       11.79        9.96      1.72 o 
   2   6   7       18.47       17.11      1.49 o 
   3   6   7        3.45        3.44      2.19 o 
   4   6   7       70.29       73.08      5.35 o 
  -8   7   7       97.98       96.67      4.72 o 
  -7   7   7      214.06      102.62      9.29 o 
  -6   7   7      117.55       82.04      8.16 o 
  -5   7   7        0.05        1.39      1.39 o 
  -4   7   7      266.12      290.07      9.71 o 
  -2   7   7      214.68      217.68     13.26 o 
  -1   7   7      170.64      198.49      6.95 o 
   0   7   7      115.54      121.98      4.61 o 
   1   7   7       23.62       27.81      1.85 o 
 -13   0   8      178.38      198.38     20.44 o 
 -12   0   8      210.37      183.56     19.16 o 
 -11   0   8      347.08      259.05     25.29 o 
 -10   0   8       82.37      102.70     12.39 o 
  -9   0   8       22.97       64.12      9.32 o 
  -8   0   8        3.18        6.89      1.11 o 
  -6   0   8     1195.31     1364.41     54.80 o 
  -5   0   8      538.38      603.88     97.53 o 
  -4   0   8      413.49      430.04     39.47 o 
  -3   0   8       16.12       22.10      2.04 o 
  -2   0   8      647.00      663.98     30.02 o 
  -1   0   8     3177.50     3099.55    291.56 o 
   1   0   8       51.12       54.93      3.45 o 
   2   0   8      506.98      484.66     26.06 o 
   3   0   8      115.32      102.69      6.96 o 
   4   0   8      647.94      742.66     33.59 o 
   5   0   8      234.53      250.36     12.58 o 
 -13   1   8      472.42      301.82     20.55 o 
 -12   1   8       81.82       35.44      5.10 o 
 -11   1   8        0.91        2.88      2.52 o 
 -10   1   8       11.18        4.61      2.66 o 
  -9   1   8        0.78        1.16      2.30 o 
  -7   1   8      912.71      932.76     56.47 o 
  -5   1   8       64.51       75.96      4.63 o 
  -4   1   8      335.55      359.66     14.68 o 
  -3   1   8      326.55      320.14     12.65 o 
  -2   1   8       21.15       30.09      1.57 o 
  -1   1   8       63.76       70.60      2.67 o 
   0   1   8        0.62        8.23      3.43 o 
   1   1   8      107.52      108.63      4.11 o 
   2   1   8       60.83       63.76      2.56 o 
   4   1   8       73.53       73.00      3.07 o 
   5   1   8        0.91        1.64      0.79 o 
 -13   2   8      159.96      149.27     11.79 o 
 -12   2   8      126.42       89.78      8.16 o 
 -11   2   8       12.40        0.14      2.24 o 
 -10   2   8       74.26       98.37      8.58 o 
  -9   2   8       78.38      158.02     12.01 o 
  -8   2   8      590.60      455.00     29.17 o 
  -6   2   8      197.73      187.35      5.67 o 
  -5   2   8      146.24      139.52     11.33 o 
  -3   2   8      241.03      244.64      9.02 o 
  -2   2   8      148.12      136.07      8.67 o 
  -1   2   8      155.32      151.51      4.87 o 
   0   2   8        1.76        2.15      1.11 o 
   1   2   8        1.74       14.06      3.83 o 
   2   2   8      607.13      639.51     40.47 o 
   3   2   8       40.32       39.77      2.12 o 
   4   2   8       46.51       49.11      2.35 o 
   5   2   8        0.23        3.53      6.32 o 
 -12   3   8       26.94       54.73      6.41 o 
 -11   3   8      128.81      168.23     12.60 o 
 -10   3   8      305.94      302.80     20.46 o 
  -9   3   8      108.27       62.53      6.55 o 
  -7   3   8      468.76      462.42     17.19 o 
  -6   3   8       13.73       13.08      1.57 o 
  -5   3   8      107.86      113.64      4.15 o 
  -3   3   8      135.88      127.43      4.65 o 
  -2   3   8      460.58      239.21     16.66 o 
   0   3   8      183.56      186.62      5.96 o 
   1   3   8      455.81      458.20     31.05 o 
   2   3   8      113.39      123.51     11.50 o 
   3   3   8       17.44       21.52      1.53 o 
   4   3   8       38.53       40.14      4.09 o 
 -11   4   8      146.20      120.07     10.07 o 
 -10   4   8      104.83       37.64      5.54 o 
  -9   4   8      125.13      135.75     10.92 o 
  -8   4   8        0.49        0.98      1.03 o 
  -7   4   8       78.73       75.94      5.74 o 
  -6   4   8        0.41        8.87      3.24 o 
  -5   4   8      242.39      265.55     15.52 o 
  -4   4   8        8.76        9.17      1.40 o 
  -3   4   8       21.10       24.25      1.79 o 
  -2   4   8        7.38       35.77      7.15 o 
  -1   4   8      438.70      416.72     32.01 o 
   0   4   8       28.43       41.59      2.36 o 
   1   4   8        4.66        6.19      2.77 o 
   2   4   8       32.31       33.77      1.90 o 
   3   4   8       41.52       43.88      3.54 o 
 -10   5   8      267.54      190.52     14.36 o 
  -9   5   8       94.31       29.08      4.92 o 
  -8   5   8       21.47       22.11      2.65 o 
  -7   5   8       27.26        6.51      4.85 o 
  -6   5   8      199.82      199.30      8.24 o 
  -5   5   8      123.34      128.83      4.69 o 
  -4   5   8       17.85       20.90      1.52 o 
  -2   5   8      154.68      155.08      7.69 o 
  -1   5   8        0.18        2.37      0.98 o 
   0   5   8        0.53        2.04      0.82 o 
   1   5   8        0.10        1.14      0.80 o 
   2   5   8        1.20        0.23      0.76 o 
  -7   6   8      196.59       76.81      8.03 o 
  -6   6   8        0.09       18.60      4.20 o 
  -5   6   8      384.08      238.47     17.01 o 
  -4   6   8       55.35       54.63      2.52 o 
  -3   6   8       23.23       26.31      2.91 o 
  -2   6   8       30.38       40.58      2.21 o 
  -1   6   8      159.64      162.14      5.87 o 
 -11   1   9      171.57       68.27      7.18 o 
 -10   1   9        5.50       41.71      5.64 o 
  -9   1   9      634.38      474.97     30.80 o 
  -8   1   9       25.34        2.55      4.09 o 
  -7   1   9      478.59      554.27     17.79 o 
  -6   1   9       59.31       46.39      2.17 o 
  -4   1   9        1.12        0.89      0.70 o 
  -3   1   9       71.23       71.98      2.98 o 
  -2   1   9      158.25      165.74     12.09 o 
  -1   1   9      286.28      296.41      9.94 o 
   0   1   9       29.85       27.16      1.98 o 
   1   1   9      218.05      238.01      8.17 o 
   2   1   9      272.06      276.26     20.12 o 
 -10   2   9      556.73      416.24     27.41 o 
  -9   2   9       96.13      104.04      9.39 o 
  -7   2   9      289.15      302.39     18.89 o 
  -6   2   9      176.09      187.73      6.46 o 
  -4   2   9      128.31      122.87      4.13 o 
  -3   2   9      110.98      112.99      4.25 o 
  -2   2   9       95.26       97.34      3.79 o 
   0   2   9      360.56      372.04     31.47 o 
  -9   3   9        4.30        5.67      1.28 o 
  -8   3   9        2.03        1.72      1.06 o 
  -7   3   9      192.73      186.63      8.25 o 
  -6   3   9       19.42        4.34      3.06 o 
  -5   3   9       36.24       42.57      2.12 o 
  -4   3   9        0.69        0.06      0.70 o 
  -2   3   9      126.79      130.68      8.32 o 
  -1   3   9      105.47      119.05      4.47 o 
   0   3   9        0.96        1.43      0.77 o 
  -8   4   9       88.52       97.05      4.60 o 
  -7   4   9       67.01      145.83     11.88 o 
  -6   4   9      380.34      369.77     28.14 o 
  -4   4   9       32.14       83.43      8.52 o 
  -3   4   9      575.53      564.48     32.56 o 
  -2   4   9      522.10      565.53     18.29 o 
  -1   4   9       19.77        0.77      5.36 o 
                                                 
